# Supplementary material for: Efficacy of the mRNA-Based BNT162b2 COVID-19 Vaccine in Patients with Solid Malignancies Treated with Anti-Neoplastic Drugs
Source: Cancers (Basel). 2021 Aug 20;13(16):4191. doi: 10.3390/cancers13164191 (PMC8391288; doi:10.3390/cancers13164191)
Supplement: Supplementary file 1 [file cancers-13-04191-s001.zip]

Archive with 1 entries (1 files):
- cancers-1273021-supplementary.pdf
